# Supplementary material for: Novel identified associations of RGS1 and RASGRP1 variants in IgA Nephropathy
Source: Sci Rep. 2016 Nov 2;6:35781. doi: 10.1038/srep35781 (PMC5090199; doi:10.1038/srep35781)
Supplement: Supplementary Information [file srep35781-s1.xls]

## Sheet: NHGRI-EBI GWAS Catalog
						For RGS1							For RGS1
PUBMEDID	First Author	Date	Journal	Link	Study	Disease/Trait	Initial Sample Size	Replication Sample Size	Region	Chr_id	Chr_pos	Reported Gene(s)	Mapped_gene	Upstream_gene_id	Downstream_gene_id	Snp_gene_ids	Upstream_gene_distance	Downstream_gene_distance	Strongest SNP-Risk Allele	SNPs	Snp_id_current	Context	Intergenic	Risk Allele Frequency	p-Value	Pvalue_mlog	p-Value (text)	OR or beta	95% CI (text)	Platform [SNPs passing QC]
22763476	Zhang D	2012-07-04	Hypertens Res	www.ncbi.nlm.nih.gov/pubmed/22763476	Genome-wide linkage and association scans for pulse pressure in Chinese twins.	Blood pressure	63 Chinese ancestry dizygotic twin pairs	NA	1q31.2	1	192462868	PPP3CA, RGS21	RGS21 - RGS1	5996			112859		rs12067906-?	rs12067906	12067906		1	NR	9e-07	6.04576				Affymetrix [~900,000]
18311140	Hunt KA	2008-03-02	Nat Genet	www.ncbi.nlm.nih.gov/pubmed/18311140	Newly identified genetic risk variants for celiac disease related to the immune response.	Celiac disease	767 European ancestry cases, 1,422 European ancestry controls	1,643 European ancestry cases, 3,406 European ancestry controls	1q31.2	1	192567683	RGS1	RGS21 - RGS1	5996			8044		rs2816316-C	rs2816316	2816316		1	NR	3e-11	10.5229		1.39	[1.26-1.53]	Illumina[310,605]
20190752	Dubois PC	2010-02-28	Nat Genet	www.ncbi.nlm.nih.gov/pubmed/20190752	Multiple common variants for celiac disease influencing immune gene expression.	Celiac disease	4,533 European ancestry cases, 10,750 European ancestry controls	4,918 European ancestry cases, 5,684 European ancestry controls	1q31.2	1	192567683	RGS1	RGS21 - RGS1	5996			8044		rs2816316-?	rs2816316	2816316		1	0.84	2e-17	16.699		1.25	[1.19-1.32]	Illumina [292,387]
21833088	Sawcer S	2011-08-10	Nature	www.ncbi.nlm.nih.gov/pubmed/21833088	Genetic risk and a primary role for cell-mediated immune mechanisms in multiple sclerosis.	Multiple sclerosis	9,772 European ancestry cases, 16,849 European ancestry controls	4,218 European ancestry cases, 7,296 European ancestry controls	1q31.2	1	192571891	RGS1	RGS21 - RGS1	431704			204606		rs1323292-A	rs1323292	1323292		1	NR	2e-08	7.69897		1.12	[1.1-1.14]	Illumina [465,434]
25866641	Xu W	2015-03-19	Biomark Res	www.ncbi.nlm.nih.gov/pubmed/25866641	A genome wide association study on Newfoundland colorectal cancer patients' survival outcomes.	Survival in colon cancer	334 European ancestry cases	NA	1q31.2	1	192618733	intergenic	RGS1 - RGS13	6003			17405		rs10921219-?	rs10921219	10921219		1		4e-06	5.39794	(overall survival)	1.9	[1.44-2.49]	Illumina [729,737]
						For RASGRP1							For RASGRP1
PUBMEDID	First Author	Date	Journal	Link	Study	Disease/Trait	Initial Sample Size	Replication Sample Size	Region	Chr_id	Chr_pos	Reported Gene(s)	Mapped_gene	Upstream_gene_id	Downstream_gene_id	Snp_gene_ids	Upstream_gene_distance	Downstream_gene_distance	Strongest SNP-Risk Allele	SNPs	Snp_id_current	Context	Intergenic	Risk Allele Frequency	p-Value	Pvalue_mlog	p-Value (text)	OR or beta	95% CI (text)	Platform [SNPs passing QC]
24962325	Kapoor M	2014-06-10	Drug Alcohol Depend	www.ncbi.nlm.nih.gov/pubmed/24962325	Genome-wide survival analysis of age at onset of alcohol dependence in extended high-risk COGA families.	Alcohol dependence (age at onset)	685 European ancestry cases, 1,103 European ancestry controls from 118 families	NA	15q14	15	38670555	NR	RASGRP1 - C15orf53	10125	400359		105749	26043	rs1874252-G	rs1874252	1874252		1	0.69	7e-06	5.1549		1.32	[1.20-1.44]	Illumina [4,058,415] (imputed)
21926972	Sklar P	2011-09-17	Nat Genet	www.ncbi.nlm.nih.gov/pubmed/21926972	Large-scale genome-wide association analysis of bipolar disorder identifies a new susceptibility locus near ODZ4.	Bipolar disorder	7,481 European ancestry cases, 9,250 European ancestry controls	4,496 European ancestry cases, 42,422 European ancestry controls	15q14	15	38694167	C15orf53	RASGRP1 - C15orf53	10125	400359		129361	2431	rs12912251-G	rs12912251	12912251		1	NR	3e-06	5.52288		1.1	[NR]	Affymetrix & Illumina [2,415,422] (imputed)
18711365	Ferreira MA	2008-08-16	Nat Genet	www.ncbi.nlm.nih.gov/pubmed/18711365	Collaborative genome-wide association analysis supports a role for ANK3 and CACNA1C in bipolar disorder.	Bipolar disorder	4,387 European ancestry cases, 6,209 European ancestry controls	NA	15q14	15	38703290	C15orf53, RASGRP1	C15orf53 - C15orf54	400360			547394		rs12899449-?	rs12899449	12899449		1	0.72	4e-07	6.39794		1.2	[NR]	Affymetrix [1,769,948] (imputed)
20351715	Liu Y	2010-03-29	Mol Psychiatry	www.ncbi.nlm.nih.gov/pubmed/20351715	Meta-analysis of genome-wide association data of bipolar disorder and major depressive disorder.	Bipolar disorder and major depressive disorder (combined)	4,387 European ancestry bipolar cases, 1,695 European ancestry major depressive disorder cases, 7,970 European ancestry controls	NA	15q14	15	38694167	C15orf53	RASGRP1 - C15orf53	10125	400359		129361	2431	rs12912251-T	rs12912251	12912251		1	NR	1e-06	6				Affymetrix & Perlegen [1,472,580] (imputed)
23128233	Jostins L	2012-11-01	Nature	www.ncbi.nlm.nih.gov/pubmed/23128233	Host-microbe interactions have shaped the genetic architecture of inflammatory bowel disease.	Crohn's disease	Up to 12,924 European ancestry cases, up to 21,442 European ancestry controls	Up to 25,683 European ancestry cases, up to 17,015 European ancestry controls	15q14	15	38606989	SPRED1, RASGRP1	RASGRP1 - C15orf53	10125	400359		42183	89609	rs16967103-C	rs16967103	16967103		1	0.203	4e-09	8.39794		1.088	[1.045-1.132]	Affyemtrix & Illumina [1.23 million] (imputed)
24132900	Kanazawa T	2013-09-30	Am J Med Genet B Neuropsychiatr Genet	www.ncbi.nlm.nih.gov/pubmed/24132900	Genome-wide association study of atypical psychosis.	Psychosis (atypical)	47 Japanese ancestry cases, 882 Japanese ancestry controls	NA	15q14	15	38441646	FAM98B, RASGRP1	SPRED1 - FAM98B	161742	283742		84397	12481	rs8029989-?	rs8029989	8029989		1		4e-06	5.39794				Affymetrix [545,513]
24390342	Okada Y	2013-12-25	Nature	www.ncbi.nlm.nih.gov/pubmed/24390342	Genetics of rheumatoid arthritis contributes to biology and drug discovery.	Rheumatoid arthritis	up to 14,361 European ancestry cases, up to 42,923 European ancestry controls, up to 4,873 East Asian ancestry cases, up to 17,642 East Asian ancestry controls	up to 3,775 European ancestry cases, up to 5,801 European ancestry controls, up to 6,871 East Asian ancestry cases, up to 6,392 East Asian ancestry controls	15q14	15	38541832	RASGRP1	RASGRP1			10125			rs8032939-C	rs8032939	8032939	intron	0	0.35	2e-18	17.699		1.13	[1.10-1.16]	Affymetrix & Illumina [up to 9,739,303] (Imputed)
24390342	Okada Y	2013-12-25	Nature	www.ncbi.nlm.nih.gov/pubmed/24390342	Genetics of rheumatoid arthritis contributes to biology and drug discovery.	Rheumatoid arthritis	up to 14,361 European ancestry cases, up to 42,923 European ancestry controls, up to 4,873 East Asian ancestry cases, up to 17,642 East Asian ancestry controls	up to 3,775 European ancestry cases, up to 5,801 European ancestry controls, up to 6,871 East Asian ancestry cases, up to 6,392 East Asian ancestry controls	15q14	15	38541832	RASGRP1	RASGRP1			10125			rs8032939-C	rs8032939	8032939	intron	0	0.25	3e-14	13.5229	(EA)	1.13	[1.09-1.17]	Affymetrix & Illumina [up to 9,739,303] (Imputed)
24390342	Okada Y	2013-12-25	Nature	www.ncbi.nlm.nih.gov/pubmed/24390342	Genetics of rheumatoid arthritis contributes to biology and drug discovery.	Rheumatoid arthritis	up to 14,361 European ancestry cases, up to 42,923 European ancestry controls, up to 4,873 East Asian ancestry cases, up to 17,642 East Asian ancestry controls	up to 3,775 European ancestry cases, up to 5,801 European ancestry controls, up to 6,871 East Asian ancestry cases, up to 6,392 East Asian ancestry controls	15q14	15	38541832	RASGRP1	RASGRP1			10125			rs8032939-C	rs8032939	8032939	intron	0	0.6	9e-06	5.04576	(East Asian)	1.12	[1.06-1.17]	Affymetrix & Illumina [up to 9,739,303] (Imputed)
18840781	Grant SF	2008-10-06	Diabetes	www.ncbi.nlm.nih.gov/pubmed/18840781	Follow-up analysis of genome-wide association data identifies novel loci for type 1 diabetes.	Type 1 diabetes	563 European ancestry cases, 1,146 European ancestry controls, 483 European ancestry trios	3,303 European ancestry cases, 4,673 European ancestry controls	15q14	15	38546063	RASGRP1	RASGRP1			10125			rs8035957-C	rs8035957	8035957	intron	0	NR	4e-06	5.39794		1.14	[1.08-1.21]	Illumina[up to 1,000,000]
21829393	Plagnol V	2011-08-03	PLoS Genet	www.ncbi.nlm.nih.gov/pubmed/21829393	Genome-wide association analysis of autoantibody positivity in type 1 diabetes cases.	Type 1 diabetes autoantibodies	12,501 European ancestry cases	3,598 sibling cases	15q14	15	38614840	RASGRP1	RASGRP1 - C15orf53	10125	400359		50034	81758	rs7171171-C	rs7171171	7171171		1	NR	2e-07	6.69897	(T1D)		[1.09-1.20]	Affymetrix and Illumina [NR]
22961080	Li H	2012-09-05	Diabetes	www.ncbi.nlm.nih.gov/pubmed/22961080	A genome-wide association study identifies GRK5 and RASGRP1 as type 2 diabetes loci in Chinese Hans.	Type 2 diabetes	1,839 Han Chinese ancestry cases, 1,873 Han Chinese ancestry controls	15,979 East Asian ancestry cases, 19,360 East Asian ancestry controls, 794 Malay ancestry cases, 1,240 Malay ancestry controls, 159 Filipino ancestry cases, 1,624 Filipino ancestry controls	15q14	15	38530704	RASGRP1	RASGRP1			10125			rs7403531-T	rs7403531	7403531	intron	0	0.346	4e-09	8.39794		1.1	[1.06-1.13]	Illumina [2,234,194] (imputed)

## Sheet: PheGenI
For RGS1
Trait	SNP rs	Context	Gene	Gene ID	Gene 2	Gene ID 2	Chromosome	Location	P-Value	Source	PubMed	Analysis ID	Study ID	Study Name
Celiac Disease	2816316	intergenic	RGS21	431704	RGS1	5996	1	192536813	2e-17	NHGRI	20190752
Celiac Disease	2816316	intergenic	RGS21	431704	RGS1	5996	1	192536813	3e-11	NHGRI	18311140
Hip	10494665	intergenic	RGS21	431704	RGS1	5996	1	192444256	4.95333e-08	dbGaP	17903296	1836	7	Framingham Cohort
Hip	10494665	intergenic	RGS21	431704	RGS1	5996	1	192444256	4.95333e-08	dbGaP	17903296	1836	342	NHLBI Framingham SNP Health Association Resource (SHARe)
Body Height	10489876	intergenic	RGS1	5996	RGS13	6003	1	192570002	9.22961e-05	dbGaP	17903300	337	7	Framingham Cohort
Body Height	10489876	intergenic	RGS1	5996	RGS13	6003	1	192570002	9.22961e-05	dbGaP	17903300	337	342	NHLBI Framingham SNP Health Association Resource (SHARe)
For RASGRP1
Trait	SNP rs	Context	Gene	Gene ID	Gene 2	Gene ID 2	Chromosome	Location	P-Value	Source	PubMed	Analysis ID	Study ID	Study Name
Blood Pressure	1316583	intergenic	RASGRP1	10125	C15orf53	400359	15	38886046	1.1e-07	dbGaP	17903302	1736	7	Framingham Cohort
Blood Pressure	1316583	intergenic	RASGRP1	10125	C15orf53	400359	15	38886046	1.1e-07	dbGaP	17903302	1736	342	NHLBI Framingham SNP Health Association Resource (SHARe)
Blood Pressure	1316583	intergenic	RASGRP1	10125	C15orf53	400359	15	38886046	1.5e-07	dbGaP	17903302	1734	7	Framingham Cohort
Blood Pressure	1316583	intergenic	RASGRP1	10125	C15orf53	400359	15	38886046	1.5e-07	dbGaP	17903302	1734	342	NHLBI Framingham SNP Health Association Resource (SHARe)
Diabetes Mellitus, Type 1	7171171	intergenic	RASGRP1	10125	C15orf53	400359	15	38907041	2e-07	NHGRI	21829393
Bipolar Disorder	12912251	intergenic	RASGRP1	10125	C15orf53	400359	15	38986368	1e-06	NHGRI	20351715
Bipolar Disorder	12912251	intergenic	RASGRP1	10125	C15orf53	400359	15	38986368	3e-06	NHGRI	21926972
Diabetes Mellitus, Type 1	8035957	intron	RASGRP1	10125	RASGRP1	10125	15	38838264	4e-06	NHGRI	18840781

## Sheet: GWASdb
						For RGS1							For RGS1
Chr	Position	SNP ID	PubMed ID	P-value	Odds Ratio or Beta	Population	Trait	SNP Type	Gene
1	192478874	rs10801121	18978792	6.05e-05	NA	NOPOP(8207)|ALL(8207)	Type 1 diabetes	NA	NA
1	192478874	rs10801121	17554300	0.000291	NA	NOPOP(4862)|ALL(4862)	Multiple complex diseases	NA	NA
1	192492895	rs10754012	17660530	1.96e-06	NA	NOPOP(3362)|ALL(3362)	Multiple sclerosis	NA	NA
1	192492895	rs10754012	18978792	3.42e-05	NA	NOPOP(8207)|ALL(8207)	Type 1 diabetes	NA	NA
1	192506082	rs2209014	21980299	0.000216	NA	European(26890)|ALL(26890)	Type 1 diabetes	NA	NA
1	192511183	rs10489868	17554300	0.000761	NA	NOPOP(4862)|ALL(4862)	Multiple complex diseases	NA	NA
1	192512559	rs72734930	22057235	0.00037	NA	NOPOP(12228)|European(12041)|ALL(24269)	Celiac disease	NA	NA
1	192530548	rs2760524	21833088	1.6e-06	NA	European(26621)|ALL(26621)	Multiple sclerosis	NA	NA
1	192530548	rs2760524	17660530	5.17e-06	NA	NOPOP(3362)|ALL(3362)	Multiple sclerosis	NA	NA
1	192530548	rs2760524	19525953	9.77e-06	NA	NOPOP(9844)|ALL(9844)	Multiple sclerosis	NA	NA
1	192536813	rs2816316	21150878	2e-17	NA	European(2832)|ALL(2832)	Asthma	NA	NA
1	192536813	rs2816316	20190752	2e-17	1.25	European(15283)|ALL(15283)	Celiac disease	NA	NA
1	192536813	rs2816316	22190364	2.2e-17	NA	European(17698)|ALL(17698)	Multiple sclerosis	NA	NA
1	192536813	rs2816316	21383967	2.2e-17	NA	European(38053)|ALL(38053)	Celiac disease and Rheumatoid arthritis	NA	NA
1	192536813	rs2816316	18311140	3e-11	1.39	NOPOP(2189)|ALL(2189)	Celiac disease	NA	NA
1	192537508	rs1323296	21572414	1.9e-05	NA	European(862)|ALL(862)	Urinary metabolites	NA	NA
1	192540520	rs10489870	23063622	1.33e-06	NA	NOPOP(66240)|ALL(66240)	HDL cholesterol	NA	NA
1	192541021	rs1323292	21833088	2e-08	1.12	European(26621)|ALL(26621)	Multiple sclerosis	NA	NA
1	192541472	rs1359062	22057235	2.5e-25	NA	NOPOP(12228)|European(12041)|ALL(24269)	Celiac disease	NA	NA
1	192541472	rs1359062	17660530	5.88e-05	NA	NOPOP(3362)|ALL(3362)	Multiple sclerosis	NA	NA
1	192547052	rs10921202	23936387	3.96e-05	NA	European(206)|ALL(206)	Celiac disease	intron	RGS1
1	192549912	rs2760535	19197363	0.00065	NA	European(1734)|ALL(1734)	Schizophrenia	NA	NA
1	192551624	rs2984921	20877124	0.000681	NA	Japanese(936)|ALL(936)	Blood pressure, CVD RF and other traits (body mass index (BMI), waist:hip ratio, renin activity in plasma, aldosterone concentration in plasma, BNP levels in plasma, alcohol consumption)	NA	NA
1	192551624	rs2984921	20877124	0.000699	NA	Japanese(936)|ALL(936)	Blood pressure, CVD RF and other traits (body mass index (BMI), waist:hip ratio, renin activity in plasma, aldosterone concentration in plasma, BNP levels in plasma, alcohol consumption)	NA	NA
1	192553685	rs16834472	17463246	5.83e-05	NA	NOPOP(2931)|ALL(2931)	Type 2 diabetes	NA	NA
1	192554431	rs6428106	21931561	2.95e-07	NA	African(8110)|ALL(8110)	Chronic kidney disease	NA	NA
1	192554617	rs6428109	17463246	0.000109	NA	NOPOP(2931)|ALL(2931)	Type 2 diabetes	NA	NA
1	192559646	rs10489873	22482804	7.42e-06	NA	European(15131)|ALL(15131)	Crohn`s disease and psoriasis	NA	NA
1	192559646	rs10489873	22295056	0.000215	NA	European(2866)|ALL(2866)	Acute lung injury	NA	NA
1	192561712	rs1407818	20708005	9.47e-05	NA	non-Hispanic Caucasian(236)|ALL(236)	Non-alcoholic fatty liver disease histology (other)	NA	NA
1	192567674	rs10921206	24483146	0.000839	NA	Han Chinese(60)|African American(54)|European(60)|ALL(174)	Response to cytadine analogues (cytosine arabinoside)	NA	NA
1	192583913	rs10921216	17554300	0.000694	NA	NOPOP(4862)|ALL(4862)	Multiple complex diseases	NA	NA
1	192597985	rs6673310	17554300	0.000552	NA	NOPOP(4862)|ALL(4862)	Multiple complex diseases	NA	NA
1	192598515	rs4147220	21572414	4.1e-06	NA	European(862)|ALL(862)	Urinary metabolites	NA	NA
1	192598515	rs4147220	23633020	9.04e-05	NA	European(33930)|ALL(33930)	Nonsyndromic striae distensae (stretch marks)	NA	NA
1	192599633	rs7511974	23633020	1.37e-05	NA	European(33930)|ALL(33930)	Nonsyndromic striae distensae (stretch marks)	NA	NA
1	192603046	rs6428126	23633020	1.63e-05	NA	European(33930)|ALL(33930)	Nonsyndromic striae distensae (stretch marks)	NA	NA
1	192603657	rs3795618	23633020	2.74e-05	NA	European(33930)|ALL(33930)	Nonsyndromic striae distensae (stretch marks)	NA	NA
1	192604314	rs10921224	23633020	2.97e-05	NA	European(33930)|ALL(33930)	Nonsyndromic striae distensae (stretch marks)	NA	NA
1	192609256	rs4338337	23633020	3.69e-05	NA	European(33930)|ALL(33930)	Nonsyndromic striae distensae (stretch marks)	intron	RGS13
1	192612394	rs4357510	23633020	7.22e-05	NA	European(33930)|ALL(33930)	Nonsyndromic striae distensae (stretch marks)	intron	RGS13
1	192616195	rs4658062	17434096	1.2e-05	NA	NOPOP(528)|ALL(528)	stroke (ischemic)	intron	RGS13
1	192618028	rs4658064	21572414	1e-05	NA	European(862)|ALL(862)	Urinary metabolites	intron	RGS13
1	192618028	rs4658064	17463246	0.000373	NA	NOPOP(2931)|ALL(2931)	Type 2 diabetes	intron	RGS13
1	192618028	rs4658064	20189245	0.0009	NA	Korean(93)|ALL(93)	Acute lymphoblastic leukemia (childhood)	intron	RGS13
1	192618413	rs6700053	17554300	7.05e-05	NA	NOPOP(4862)|ALL(4862)	Multiple complex diseases	intron	RGS13
1	192618413	rs6700053	17463246	0.000134	NA	NOPOP(2931)|ALL(2931)	Type 2 diabetes	intron	RGS13
1	192623389	rs116406040	23633020	8.04e-05	NA	European(33930)|ALL(33930)	Nonsyndromic striae distensae (stretch marks)	intron	RGS13
1	192625901	rs7544449	17463246	0.000258	NA	NOPOP(2931)|ALL(2931)	Type 2 diabetes	intron	RGS13
1	192625901	rs7544449	17554300	0.000261	NA	NOPOP(4862)|ALL(4862)	Multiple complex diseases	intron	RGS13
						For RASGRP1							For RASGRP1
Chr	Position	SNP ID	PubMed ID	P-value	Odds Ratio or Beta	Population	Trait	SNP Type	Gene
15	38721250	rs4924268	21771265	5.7e-05	NA	Bulgarian(564)|ALL(564)	Bipolar disorder	NA	NA
15	38733847	rs8029989	24132900	4e-06	NA	Japanese(929)|ALL(929)	Psychosis (atypical)	NA	NA
15	38739298	rs12905733	23648065	7.4e-05	1.57	Japanese(582)|ALL(582)	Adverse response to chemotherapy (neutropenia/leucopenia) (paclitaxel)	NA	NA
15	38740829	rs8039162	17554300	0.000544	NA	NOPOP(4862)|ALL(4862)	Multiple complex diseases	NA	NA
15	38764843	rs11073328	24871463	1e-14	1.94	European(3163)|ALL(3163)	Systemic lupus erythematosus	intron	FAM98B
15	38764843	rs11073328	17554300	0.000813	NA	NOPOP(4862)|ALL(4862)	Multiple complex diseases	intron	FAM98B
15	38779626	rs12591633	23648065	7.05e-05	1.59	Japanese(582)|ALL(582)	Adverse response to chemotherapy (neutropenia/leucopenia) (paclitaxel)	NA	NA
15	38783682	rs7181389	23648065	7.4e-05	1.61	Japanese(582)|ALL(582)	Adverse response to chemotherapy (neutropenia/leucopenia) (paclitaxel)	intron	RASGRP1
15	38791826	rs4334257	23648065	7.7e-05	1.59	Japanese(582)|ALL(582)	Adverse response to chemotherapy (neutropenia/leucopenia) (paclitaxel)	intron	RASGRP1
15	38822905	rs7403531	22961080	4e-09	1.1	Han Chinese(3712)|ALL(3712)	Type 2 diabetes	intron	RASGRP1
15	38822905	rs7403531	21130836	0.0002	NA	Caucasian(1659)|European(2374)|ALL(4033)	Information processing speed	intron	RASGRP1
15	38828140	rs8043085	23143596	4.78e-12	NA	European(27345)|ALL(27345)	Rheumatoid arthritis	intron	RASGRP1
15	38828140	rs8043085	23143596	4.82e-11	NA	European(27345)|ALL(27345)	Rheumatoid arthritis (CCP positive)	intron	RASGRP1
15	38828140	rs8043085	22961080	6.15e-05	NA	Han Chinese(3712)|ALL(3712)	Type 2 diabetes	intron	RASGRP1
15	38834033	rs8032939	24390342	2e-18	1.13	East Asian(22515)|European(57284)|ALL(79799)	Rheumatoid arthritis	intron	RASGRP1
15	38834033	rs8032939	24390342	3e-14	1.13	East Asian(22515)|European(57284)|ALL(79799)	Rheumatoid arthritis	intron	RASGRP1
15	38834033	rs8032939	24390342	9e-06	1.12	East Asian(22515)|European(57284)|ALL(79799)	Rheumatoid arthritis	intron	RASGRP1
15	38838264	rs8035957	18840781	4e-06	1.14	NOPOP(2192)|ALL(2192)	Type 1 diabetes	intron	RASGRP1
15	38844106	rs12593201	22961080	4.13e-05	NA	Han Chinese(3712)|ALL(3712)	Type 2 diabetes	intron	RASGRP1
15	38867209	rs12324139	20010835	9.42e-05	NA	European(20890)|ALL(20890)	Pulmonary function	NA	NA
15	38867290	rs12324161	20010835	9.4e-05	NA	European(20890)|ALL(20890)	Pulmonary function	NA	NA
15	38867413	rs11073338	20010835	8.97e-05	NA	European(20890)|ALL(20890)	Pulmonary function	NA	NA
15	38867914	rs11858911	21901158	0.000372	NA	NOPOP(1040)|ALL(1040)	Insulin resistance	NA	NA
15	38868788	rs13329072	17554300	0.000543	NA	NOPOP(4862)|ALL(4862)	Multiple complex diseases	NA	NA
15	38871876	rs11073339	20010835	8.7e-05	NA	European(20890)|ALL(20890)	Pulmonary function	NA	NA
15	38872059	rs11631064	20010835	9.06e-05	NA	European(20890)|ALL(20890)	Pulmonary function	NA	NA
15	38872225	rs11637664	20010835	9.18e-05	NA	European(20890)|ALL(20890)	Pulmonary function	NA	NA
15	38872908	rs11073340	20010835	9.14e-05	NA	European(20890)|ALL(20890)	Pulmonary function	NA	NA
15	38899190	rs16967103	23128233	4e-09	1.09	European(34366)|ALL(34366)	Crohn`s disease	NA	NA
15	38902476	rs17574546	17554300	2.79e-05	NA	NOPOP(4862)|ALL(4862)	Multiple complex diseases	NA	NA
15	38907041	rs7171171	21829393	2e-07	NA	European(12501)|ALL(12501)	Type 1 diabetes autoantibodies	NA	NA
15	38907041	rs7171171	20010835	9.28e-05	NA	European(20890)|ALL(20890)	Pulmonary function	NA	NA
15	38920447	rs16967120	17554300	0.000174	NA	NOPOP(4862)|ALL(4862)	Multiple complex diseases	NA	NA
15	38928677	rs12908309	21980299	4.31e-08	NA	European(26890)|ALL(26890)	Type 1 diabetes	NA	NA
15	38930523	rs9972494	22286170	3.1e-05	NA	Hutterite(462)|ALL(462)	Lymphocyte counts	NA	NA
15	38933948	rs13329279	21379329	0.000131	NA	European(3839)|ALL(3839)	Alzheimer`s disease (late onset)	NA	NA
15	38938017	rs10438404	21041247	0.000437	NA	European(4390)|ALL(4390)	Suicide attempts in bipolar disorder	NA	NA
15	38938538	rs3923022	21041247	0.000444	NA	European(4390)|ALL(4390)	Suicide attempts in bipolar disorder	NA	NA
15	38938677	rs1122891	21041247	0.00046	NA	European(4390)|ALL(4390)	Suicide attempts in bipolar disorder	NA	NA
15	38941557	rs1004496	21572414	1.5e-05	NA	European(862)|ALL(862)	Urinary metabolites	NA	NA
15	38941557	rs1004496	20889312	8e-05	NA	European American(4234)|ALL(4234)	Bipolar disorder and schizophrenia	NA	NA
15	38943137	rs10852029	20889312	2.38e-05	NA	European American(4234)|ALL(4234)	Bipolar disorder and schizophrenia	NA	NA
15	38943137	rs10852029	21041247	0.000934	NA	European(4390)|ALL(4390)	Suicide attempts in bipolar disorder	NA	NA
15	38944052	rs8031623	20598377	8.57e-05	NA	Caucasian European(1415)|ALL(1415)	Multiple sclerosis	NA	NA
15	38950906	rs12439130	21901158	0.000139	NA	NOPOP(1040)|ALL(1040)	Insulin resistance	NA	NA
15	38955647	rs4924281	21901158	0.000414	NA	NOPOP(1040)|ALL(1040)	Insulin resistance	NA	NA

## Sheet: RGS1 summary
dbSNP ID	Coordinate	Regulome DB Score	Rheumatoid arthritis	Celiac disease	Multiple sclerosis	Type 1 diabetes	Crohn`s disease and psoriasis	Asthma	Acute lung injury	Urinary metabolites	Chronic kidney disease	Blood pressure, CVD RF and other traits (body mass index (BMI), waist:hip ratio, renin activity in plasma, aldosterone concentration in plasma, BNP levels in plasma, alcohol consumption)	Hip	Blood pressure	Body Height	HDL cholesterol	Non-alcoholic fatty liver disease histology (other)	Type 2 diabetes	Schizophrenia	Multiple complex diseases	Response to cytadine analogues (cytosine arabinoside)	Nonsyndromic striae distensae (stretch marks)	Acute lymphoblastic leukemia (childhood)	Survival in colon cancer	GERP cons	SiPhy cons	Promoter histone marks	Enhancer histone marks	DNAse	Proteins bound	Motifs changed	NHGRI/EBI GWAS hits	GRASP QTL hits	Selected eQTL hits	GENCODE genes	RefSeq genes	dbSNP func annot
rs12067906	chr1:192431997	2b																									ESDR, BLD, LNG		5 tissues	RAD21	5 altered motifs	1 hit			28kb 3' of AL136987.1	96kb 3' of RGS21
rs10494665	chr1:192444255	No Data																									5 tissues	4 tissues			6 altered motifs				16kb 3' of AL136987.1	101kb 5' of RGS1
rs10801121	chr1:192478873	5																										4 tissues	ESDR		4 altered motifs		1 hit	5 hits	7.9kb 3' of RP5-1011O1.2	66kb 5' of RGS1
rs10754012	chr1:192492894	6																									STRM, MUS, BRN	8 tissues			Gfi1,Lhx3		3 hits	3 hits	RP5-1011O1.2	52kb 5' of RGS1
rs2209014	chr1:192506081	6																									BLD	BLD, SKIN, GI			Fox,HP1-site-factor,TATA		1 hit	3 hits	RP5-1011O1.3	39kb 5' of RGS1
rs10489868	chr1:192511182	No Data																									5 tissues	7 tissues			Cart1,PPAR		2 hits		RP5-1011O1.2	34kb 5' of RGS1
rs72734930	chr1:192512558	5																									GI, BLD	8 tissues			GR				RP5-1011O1.2	32kb 5' of RGS1
rs2760524	chr1:192530547	1f																									5 tissues	5 tissues	BLD				1 hit	2 hits	RP5-1011O1.2	14kb 5' of RGS1
rs2816316	chr1:192536812	5																										4 tissues				2 hits	1 hit	3 hits	465bp 5' of RP5-1011O1.2	8kb 5' of RGS1
rs2816316	chr1:192536812	5																										4 tissues				2 hits	1 hit	3 hits	465bp 5' of RP5-1011O1.2	8kb 5' of RGS1
rs1323296	chr1:192537507	1f																										ESDR			7 altered motifs		2 hits	4 hits	1.2kb 5' of RP5-1011O1.2	7.3kb 5' of RGS1
rs10489870	chr1:192540519	No Data																									GI, BLD	4 tissues			CEBPB,Pax-4				4.2kb 5' of RP5-1011O1.2	4.3kb 5' of RGS1
rs1323292	chr1:192541020	4																									BLD, LIV, GI	BLD, GI, THYM	5 tissues		GATA,Hoxa7	1 hit	2 hits	2 hits	3.8kb 5' of RGS1	3.8kb 5' of RGS1
rs1323292	chr1:192541020	4																									BLD, LIV, GI	BLD, GI, THYM	5 tissues		GATA,Hoxa7	1 hit	2 hits	2 hits	3.8kb 5' of RGS1	3.8kb 5' of RGS1
rs1359062	chr1:192541471	1f																									BLD, LIV, GI	4 tissues					2 hits	3 hits	3.4kb 5' of RGS1	3.4kb 5' of RGS1
rs10921202	chr1:192547051	4																									6 tissues	7 tissues	BLD	4 bound proteins	DEC,RXRA		1 hit		RGS1	RGS1	intronic
rs2760535	chr1:192549911	2b																									7 tissues	5 tissues	7 tissues	7 bound proteins	10 altered motifs		2 hits		750bp 3' of RGS1	752bp 3' of RGS1
rs2984921	chr1:192551623	5																									LIV, GI, BLD	BRN, GI, BLD			Pax-5,Pou5f1		1 hit		2.5kb 3' of RGS1	2.5kb 3' of RGS1
rs16834472	chr1:192553684	6																									ESC	GI, BLD			Irf,PU.1		1 hit		4.5kb 3' of RGS1	4.5kb 3' of RGS1
rs6428106	chr1:192554430	5																										GI, BLD			ZID,Znf143				5.3kb 3' of RGS1	5.3kb 3' of RGS1
rs6428109	chr1:192554616	No Data																										GI			STAT,Zfp281		1 hit		5.5kb 3' of RGS1	5.5kb 3' of RGS1
rs10489873	chr1:192559645	No Data																									STRM, GI	5 tissues							10kb 3' of RGS1	10kb 3' of RGS1
rs1407818	chr1:192561711	No Data																									FAT, STRM, GI	4 tissues	MUS		5 altered motifs				13kb 3' of RGS1	13kb 3' of RGS1
rs10921206	chr1:192567673	6																									LNG	SKIN, BLD			GR				19kb 3' of RGS1	19kb 3' of RGS1
rs10489876	chr1:192570001	No Data																									BLD	4 tissues			AP-1,Bbx				21kb 3' of RGS1	21kb 3' of RGS1
rs10921219	chr1:192587862	No Data																													HDAC2,Irf,Maf		1 hit		17kb 5' of RGS13	17kb 5' of RGS13
rs6673310	chr1:192597984	4																									ESC, FAT, LNG	6 tissues	ESDR						7.3kb 5' of RGS13	7.3kb 5' of RGS13
rs4147220	chr1:192598514	6																									4 tissues	5 tissues			Nanog,SP1,Sox		3 hits		6.8kb 5' of RGS13	6.8kb 5' of RGS13
rs4147220	chr1:192598514	6																									4 tissues	5 tissues			Nanog,SP1,Sox		3 hits		6.8kb 5' of RGS13	6.8kb 5' of RGS13
rs7511974	chr1:192599632	6																									FAT, LIV, LNG	ESDR, FAT, LIV			Nkx2,Nkx3				5.6kb 5' of RGS13	5.6kb 5' of RGS13
rs6428126	chr1:192603045	5																									ESC, LNG, FAT	5 tissues			Sox				2.2kb 5' of RGS13	2.2kb 5' of RGS13
rs3795618	chr1:192603656	6																									ESC, LNG	ESDR, ESC, LNG			7 altered motifs			6 hits	1.6kb 5' of RGS13	1.6kb 5' of RGS13
rs10921224	chr1:192604313	No Data																									ESDR, ESC, LNG	ESDR, LNG							960bp 5' of RGS13	952bp 5' of RGS13
rs4338337	chr1:192609255	4																									FAT, MUS	8 tissues	14 tissues	6 bound proteins	6 altered motifs			4 hits	RGS13	RGS13	intronic
rs4357510	chr1:192612393	No Data																										ESDR, IPSC						6 hits	RGS13	RGS13	intronic
rs4658062	chr1:192616194	6																													HNF4				RGS13	RGS13	intronic
rs4658064	chr1:192618027	No Data																										ESDR, PANC			Myc		2 hits		RGS13	RGS13	intronic
rs6700053	chr1:192618412	No Data																										ESDR, BRN					1 hit		RGS13	RGS13	intronic
rs116406040	chr1:192623388	6																									FAT				Pou2f2,STAT				RGS13	RGS13	intronic
rs7544449	chr1:192625900	No Data																										ESDR			Ets		1 hit		RGS13	RGS13	intronic

## Sheet: RASGRP1 summary
dbSNP ID	Coordinate	Regulome DB Score	Multiple sclerosis	Systemic lupus erythematosus	Rheumatoid arthritis	Crohn's disease	Type 1 diabetes	Psychosis (atypical)	Lymphocyte counts	Urinary metabolites	Pulmonary function	Insulin resistance	Type 2 diabetes	Blood Pressure	Alcohol dependence (age at onset)	Bipolar disorder	Information processing speed	Alzheimer`s disease (late onset)	Multiple complex diseases	Adverse response to chemotherapy (neutropenia/leucopenia) (paclitaxel)	GERP cons	SiPhy cons	Promoter histone marks	Enhancer histone marks	DNAse	Proteins bound	Motifs changed	NHGRI/EBI GWAS hits	GRASP QTL hits	Selected eQTL hits	GENCODE genes	RefSeq genes	dbSNP func annot
rs4924268	chr15:38721249	6																						MUS	ESC		Myc,NF-kappaB,SREBP		1 hit		25kb 5' of FAM98B	25kb 5' of FAM98B
rs8029989	chr15:38733846	No Data																					5 tissues	BLD, SKIN, PLCNT			5 altered motifs	1 hit		1 hit	12kb 5' of FAM98B	12kb 5' of FAM98B
rs12905733	chr15:38739297	No Data																									Pax-1				7kb 5' of FAM98B	7kb 5' of FAM98B
rs8039162	chr15:38740828	6																									GLI,Irf,Pax-4				5.5kb 5' of FAM98B	5.5kb 5' of FAM98B
rs11073328	chr15:38764842	No Data																					4 tissues	BLD, STRM, BRN			PTF1-beta	1 hit			FAM98B	FAM98B	intronic
rs12591633	chr15:38779625	5																					4 tissues	8 tissues	BLD,BLD		EWSR1-FLI1,Irf,UF1H3BETA				FAM98B	674bp 3' of RASGRP1
rs7181389	chr15:38783681	5																					LNG, STRM, BLD	9 tissues	BRN		CTCF,Pou2f2				RASGRP1	RASGRP1	intronic
rs4334257	chr15:38791825	5																					BLD	BLD, BRN			Nr2f2,RXRA				RASGRP1	RASGRP1	intronic
rs7403531	chr15:38822904	5																					BLD	4 tissues			Hmbox1	1 hit		22 hits	RP11-275I4.1	RASGRP1	intronic
rs8043085	chr15:38828139	5																					4 tissues	13 tissues	6 tissues		Evi-1,Klf7,RREB-1			24 hits	RASGRP1	RASGRP1	intronic
rs8032939	chr15:38834032	No Data																					BLD	5 tissues			Rad21	3 hits		26 hits	RASGRP1	RASGRP1	intronic
rs8035957	chr15:38838263	No Data																					BLD	BLD	BLD		6 altered motifs	1 hit		26 hits	RASGRP1	RASGRP1	intronic
rs12593201	chr15:38844105	No Data																					ESDR, BLD, BRN	5 tissues	SKIN,PANC		Nr2e3			26 hits	RASGRP1	RASGRP1	intronic
rs12324139	chr15:38867208	5																					ESDR	BLD						2 hits	9.4kb 5' of RASGRP1	10kb 5' of RASGRP1
rs12324161	chr15:38867289	5																					ESDR	BLD			NRSF,Sox			2 hits	9.5kb 5' of RASGRP1	10kb 5' of RASGRP1
rs11073338	chr15:38867412	5																					ESDR	BLD			5 altered motifs		1 hit	3 hits	9.6kb 5' of RASGRP1	10kb 5' of RASGRP1
rs11858911	chr15:38867913	6																					BRST	BLD			6 altered motifs			1 hit	10kb 5' of RASGRP1	11kb 5' of RASGRP1
rs13329072	chr15:38868787	6																						BLD			Pou2f2			21 hits	11kb 5' of RASGRP1	12kb 5' of RASGRP1
rs11073339	chr15:38871875	No Data																					IPSC	BLD			4 altered motifs			3 hits	14kb 5' of RASGRP1	15kb 5' of RASGRP1
rs11631064	chr15:38872058	No Data																					IPSC	ESC, BLD, THYM			Ets			3 hits	14kb 5' of RASGRP1	15kb 5' of RASGRP1
rs11073340	chr15:38872907	5																									Pax-2		2 hits	2 hits	15kb 5' of RASGRP1	16kb 5' of RASGRP1
rs1316583	chr15:38886045	3a																						4 tissues	8 tissues	GATA2,HAE2F1,STAT3	Pax-4				28kb 5' of RASGRP1	29kb 5' of RASGRP1
rs16967103	chr15:38899189	5																						ESDR, BRN, PLCNT	LIV,BLD			1 hit	1086 hits	24 hits	41kb 5' of RASGRP1	42kb 5' of RASGRP1
rs17574546	chr15:38902475	5																						5 tissues	BLD		Pou2f2		1 hit	26 hits	45kb 5' of RASGRP1	45kb 5' of RASGRP1
rs7171171	chr15:38907040	5																						PLCNT	MUS		p300	1 hit		27 hits	49kb 5' of RASGRP1	50kb 5' of RASGRP1
rs16967120	chr15:38920446	4																					GI, BLD	FAT, GI, HRT	BRN,HRT,BLD		THAP1			26 hits	44kb 5' of RP11-275I4.2	63kb 5' of RASGRP1
rs12908309	chr15:38928676	No Data																						THYM, BLD			CEBPB,DMRT1,Foxa			1 hit	35kb 5' of RP11-275I4.2	60kb 5' of C15orf53
rs9972494	chr15:38930522	No Data																					BLD	IPSC, THYM, BLD	BLD,BRN,BRN		Pou3f2				34kb 5' of RP11-275I4.2	58kb 5' of C15orf53
rs13329279	chr15:38933947	6																						5 tissues			Pbx-1,Pbx3				30kb 5' of RP11-275I4.2	55kb 5' of C15orf53
rs10438404	chr15:38938016	6																					BLD	BLD			8 altered motifs		1 hit		26kb 5' of RP11-275I4.2	51kb 5' of C15orf53
rs3923022	chr15:38938537	3a																					BLD	BLD, BRN		MAFK	6 altered motifs				26kb 5' of RP11-275I4.2	50kb 5' of C15orf53
rs1122891	chr15:38938676	No Data																					BLD	BLD, BRN, GI	LNG						25kb 5' of RP11-275I4.2	50kb 5' of C15orf53
rs1004496	chr15:38941556	No Data																					BLD, BRST	BLD, GI			ZBTB33		1 hit		22kb 5' of RP11-275I4.2	47kb 5' of C15orf53
rs10852029	chr15:38943136	3a																					BLD, GI	5 tissues	5 tissues	POL2	5 altered motifs				21kb 5' of RP11-275I4.2	46kb 5' of C15orf53
rs8031623	chr15:38944051	3a																					IPSC, BLD, GI	6 tissues	13 tissues	NFKB	HNF1,RXRA,YY1				20kb 5' of RP11-275I4.2	45kb 5' of C15orf53
rs12439130	chr15:38950905	5																					BLD	BLD	BLD,BLD				5 hits		13kb 5' of RP11-275I4.2	38kb 5' of C15orf53
rs4924281	chr15:38955646	No Data																						BLD			Sin3Ak-20				8.4kb 5' of RP11-275I4.2	33kb 5' of C15orf53
rs1874252	chr15:38962755	3a																					ESC, BLD, GI	7 tissues	6 tissues	YY1	8 altered motifs	1 hit		2 hits	1.3kb 5' of RP11-275I4.2	26kb 5' of C15orf53
rs12912251	chr15:38986367	1d																					BLD, GI	BLD, GI		NFKB		2 hits	1 hit	2 hits	2.4kb 5' of C15orf53	2.4kb 5' of C15orf53
rs12899449	chr15:38995490	No Data																					5 tissues	4 tissues			HMG-IY,Hand1,PLZF	1 hit	2 hits	2 hits	3.3kb 3' of C15orf53	3.3kb 3' of C15orf53

## Sheet: old genes
Searching items
IgA nephropathy AND lupus AND variant
IgA nephropathy AND lupus AND gene
IgA nephropathy AND lupus AND SNP
IgA nephropathy AND lupus AND polymorphism
Gene	Variant	PMID
C1Q	C1q deficiency	8840296
ACE	I/D polymorphism	10436947
uteroglobin	A38G	12003994
p22(phox)	C242T	12147803
PAI-1	4G/4G	15481848
FCGR3B	NA1/NA2	17847104
FCGR2A	H131R	16221721
FCGR3A	F176V	16221721
CFH	rs6677604	24458077
HLA-DRA	rs9501626	24458077
HLA-DRB1	rs9271366	24458077
PXK	rs6445975	24458077
BLK	rs2254546	24458077
UBE2L3	rs5754217	24458077
MTMR3	rs9983	24943867
ITGAM	rs11574637	25305756
